# Supplementary material for: Gram-scale selective telomerization of isoprene and CO2 toward 100% renewable materials
Source: Nat Commun. 2025 Aug 28;16:7326. doi: 10.1038/s41467-025-62409-2 (PMC12394455; doi:10.1038/s41467-025-62409-2)
Supplement: Supplementary file 3 — Supplementary Data 1 [file 41467_2025_62409_MOESM3_ESM.xlsx]

## Sheet: Tabelle1
Cartesian Coordinates of DFT Structures
Isoprene
C	-1.98038	-0.000767	0.000161
C	-0.826482	-0.681625	-0.000195
C	0.516642	-0.095705	-6.6e-05
C	0.647151	1.39826	-9.2e-05
C	1.59303	-0.901514	0.000126
H	-2.94143	-0.52028	0.000115
H	-2.01152	1.09209	0.000553
H	-0.860539	-1.77721	-0.000574
H	0.159462	1.83763	-0.885427
H	1.70104	1.7071	0.000182
H	0.159072	1.83787	0.884939
H	1.48472	-1.98975	0.00018
H	2.60942	-0.499358	0.000424
CO2
O	0	0	1.15929
C	0	0	0
O	0	0	-1.15929
Lactone 1a
C	-1.20356	-0.545504	-1.57804
C	-1.72863	0.519015	-0.626401
O	-0.762318	1.549	-0.516014
C	0.558502	1.27723	-0.383545
C	0.96992	-0.154648	-0.377415
C	0.032919	-1.18154	-0.973362
C	2.14062	-0.548701	0.185568
C	3.13668	0.340315	0.85897
C	2.49307	-2.01015	0.187205
O	1.30599	2.21608	-0.279607
C	-2.15655	-0.0206	0.721276
C	-1.6458	0.446354	1.86391
C	-3.21664	-1.08057	0.681062
H	-0.962948	-0.048747	-2.53177
H	-1.97583	-1.29761	-1.79439
H	-2.60639	1.01273	-1.07902
H	0.562535	-1.77984	-1.73369
H	-0.268271	-1.89715	-0.187193
H	4.04479	0.409548	0.234601
H	2.77014	1.35781	1.01875
H	3.45074	-0.113996	1.81295
H	1.80161	-2.58181	0.830441
H	2.4193	-2.4528	-0.818559
H	3.51221	-2.17856	0.560416
H	-1.98612	0.05759	2.82736
H	-0.892548	1.23609	1.87674
H	-4.07273	-0.764798	0.061062
H	-2.83881	-2.01957	0.243144
H	-3.59027	-1.30666	1.68877
Lactone 1a'
C	-0.869339	-1.43064	0.373246
C	-1.47374	-0.302013	-0.444988
O	-0.75146	0.926035	-0.294404
C	0.566604	1.0202	-0.040504
C	1.29925	-0.217567	0.467485
C	0.615588	-1.53052	0.084214
C	2.76751	-0.185008	0.107896
C	3.1146	-0.013401	-1.34002
C	3.69685	-0.344656	1.05513
O	1.10161	2.08699	-0.150817
C	-2.91583	-0.021821	-0.101281
C	-3.89025	-0.472439	-0.897086
C	-3.16765	0.744954	1.15917
H	-1.39985	-2.35978	0.11758
H	-1.03499	-1.24882	1.44855
H	-1.41367	-0.578716	-1.51253
H	0.771412	-1.74258	-0.987465
H	1.08289	-2.35667	0.640088
H	2.79663	0.981132	-1.68986
H	4.19622	-0.109072	-1.50491
H	2.60675	-0.760685	-1.9723
H	-4.94411	-0.327991	-0.645253
H	-3.66725	-1.00141	-1.82835
H	-2.70946	1.74357	1.08985
H	-4.24331	0.859741	1.34801
H	-2.71552	0.249054	2.03389
H	1.2238	-0.119245	1.56617
H	4.76194	-0.365586	0.809186
H	3.42571	-0.449634	2.10961
Lactone 1b
C	-0.958299	-0.181435	-0.345857
C	-0.21771	1.10365	-0.472841
O	1.13228	1.06162	-0.380608
C	1.85603	-0.148636	-0.153726
C	1.22527	-1.24723	-1.00333
C	-0.212087	-1.47478	-0.577672
O	-0.723076	2.18284	-0.65209
C	1.83915	-0.516363	1.31021
C	1.31196	0.220689	2.28557
C	-2.26769	-0.207862	0.012445
C	-2.95851	-1.53598	0.150168
C	-3.11872	0.98076	0.327224
C	3.28209	0.152034	-0.594556
H	1.2774	-0.922902	-2.05591
H	1.81246	-2.17444	-0.920021
H	-0.229472	-2.07418	0.349772
H	-0.736184	-2.0818	-1.33485
H	2.32998	-1.4684	1.54629
H	1.3539	-0.108337	3.32669
H	0.831192	1.18022	2.07763
H	-2.83056	-2.16104	-0.7476
H	-2.54002	-2.1133	0.992836
H	-4.03498	-1.41386	0.330589
H	-3.85751	1.12473	-0.480777
H	-3.69748	0.787562	1.24522
H	-2.54835	1.90896	0.418448
H	3.93439	-0.714819	-0.4152
H	3.301	0.396325	-1.6667
H	3.67176	1.01054	-0.030642
Lactone 1b'
C	-1.11844	0.515997	0.582542
C	-0.183302	1.16341	-0.42305
O	0.837339	0.420622	-0.901862
C	1.4664	-0.641124	-0.165996
C	0.44729	-1.41823	0.668837
C	-0.394189	-0.474368	1.5035
O	-0.36004	2.26478	-0.859847
C	2.53188	-0.046238	0.724432
C	2.86626	1.24225	0.774887
C	-2.29566	-0.138506	-0.123937
C	-3.54924	-0.215711	0.694079
C	-2.22457	-0.619483	-1.37014
C	2.10928	-1.53132	-1.22
H	-0.199228	-2.00101	-0.006589
H	0.986962	-2.13906	1.30207
H	0.248872	0.082842	2.20395
H	-1.12409	-1.03009	2.1115
H	3.05862	-0.775069	1.35228
H	3.65926	1.58939	1.44183
H	2.36821	1.98567	0.146682
H	-3.93288	0.79687	0.903743
H	-4.33647	-0.782643	0.178694
H	-3.36666	-0.692163	1.67152
H	2.67668	-2.34392	-0.743798
H	1.33541	-1.97314	-1.86486
H	2.79435	-0.938743	-1.84157
H	-1.31636	-0.537835	-1.9727
H	-3.09005	-1.09823	-1.8357
H	-1.51542	1.35384	1.17567
Lactone 1c
C	-0.600357	-1.5717	-0.274957
C	-1.23279	-0.333695	-0.896133
O	-0.257999	0.671062	-1.14706
C	0.769989	0.935061	-0.318428
C	1.26302	-0.165757	0.6247
C	0.148325	-1.16337	0.976202
C	2.38168	-0.915843	-0.075044
C	2.97058	-0.617203	-1.23209
O	1.32606	1.99376	-0.413071
C	-2.37915	0.231604	-0.082778
C	-2.38353	1.49869	0.343466
C	-3.51543	-0.711707	0.17906
H	0.09341	-2.02067	-1.00361
H	-1.37578	-2.32168	-0.063371
H	-1.62804	-0.589203	-1.89463
H	0.59139	-2.03465	1.48479
H	-0.545861	-0.693768	1.69334
H	-3.23178	1.88999	0.911498
H	-1.56282	2.18419	0.12422
H	-4.38295	-0.180233	0.592572
H	-3.83434	-1.22088	-0.746013
H	-3.23376	-1.50172	0.894965
H	3.78419	-1.23615	-1.61801
H	2.68314	0.255181	-1.82596
C	1.82483	0.48297	1.89182
H	2.60039	1.21449	1.63276
H	1.02855	1.00165	2.44741
H	2.25941	-0.285832	2.54868
H	2.72738	-1.79358	0.487523
Lactone 1d
C	1.30526	-0.329169	0.464337
C	0.54454	-0.523913	-0.847754
O	-0.624395	0.120818	-1.01459
C	-1.47986	0.557278	0.051628
C	-0.664556	0.98852	1.26996
C	0.342276	-0.081403	1.63417
O	0.99139	-1.1523	-1.76688
C	-2.41264	-0.573293	0.416158
C	-2.45522	-1.76343	-0.180528
C	2.21204	0.877008	0.312303
C	2.43314	1.59977	-0.784832
C	-2.27322	1.72171	-0.524265
H	-0.145992	1.93236	1.0354
H	-1.35425	1.19362	2.10317
H	-0.177654	-1.02203	1.8804
H	0.922853	0.205699	2.5257
H	-3.1044	-0.345059	1.23597
H	-3.17011	-2.52562	0.139044
H	-1.78885	-2.00809	-1.01209
H	-2.99891	2.09512	0.212639
H	-1.5916	2.5407	-0.796732
H	-2.81598	1.39741	-1.42265
H	1.94711	1.37663	-1.73918
H	3.1304	2.44091	-0.767265
H	2.7413	1.13807	1.23869
C	2.16866	-1.56418	0.7275
H	2.78055	-1.4123	1.62963
H	1.5377	-2.45235	0.883984
H	2.8294	-1.75664	-0.126969
L2Pd
H	-6.78876	-1.52523	-1.65476
Pd	-2e-06	-2.5e-05	-1.35029
P	2.12862	0.043454	-0.581866
C	2.47239	-1.35183	0.560048
C	1.39213	-1.89906	1.26487
C	3.75054	-1.87518	0.778409
C	1.59015	-2.9312	2.17491
H	0.38566	-1.5105	1.08653
C	3.93882	-2.91908	1.6825
H	4.60758	-1.46628	0.23786
C	2.86603	-3.46523	2.39629
H	0.728388	-3.3337	2.7146
H	4.94548	-3.318	1.83783
C	3.06652	-4.61277	3.34247
C	2.25571	1.50571	0.522019
C	2.5135	1.41728	1.89159
C	1.97483	2.76651	-0.027158
C	2.47914	2.56053	2.69248
H	2.73007	0.446559	2.34314
C	1.95708	3.90036	0.772734
H	1.74363	2.84794	-1.09319
C	2.19854	3.81786	2.15279
H	2.67347	2.46795	3.76487
H	1.72978	4.87136	0.323546
C	2.12309	5.04292	3.01616
C	3.67111	0.14843	-1.56672
C	4.78071	0.908734	-1.1836
C	3.73984	-0.58817	-2.75553
C	5.93078	0.923955	-1.97003
H	4.74484	1.49418	-0.261316
C	4.89481	-0.577608	-3.52986
H	2.87103	-1.17339	-3.07198
C	6.01038	0.182431	-3.15392
H	6.78892	1.52463	-1.65489
H	4.93068	-1.16486	-4.45197
P	-2.1286	-0.043489	-0.581827
C	-2.47247	1.35195	0.559893
C	-2.25559	-1.50562	0.522233
C	-3.67108	-0.148718	-1.56667
C	-1.39221	1.89975	1.26425
C	-3.75077	1.87488	0.778514
C	-2.51306	-1.41701	1.89187
C	-1.97508	-2.76652	-0.02688
C	-4.7806	-0.909066	-1.18347
C	-3.73985	0.587715	-2.7556
C	-1.59033	2.93207	2.17407
H	-0.385657	1.51151	1.0857
C	-3.93916	2.91892	1.6824
H	-4.60782	1.46552	0.238326
C	-2.47873	-2.56019	2.69286
H	-2.72945	-0.446227	2.34335
C	-1.95736	-3.90031	0.773126
H	-1.74426	-2.84813	-1.09298
C	-5.93067	-0.924499	-1.96993
H	-4.7447	-1.49441	-0.261127
C	-4.89479	0.576942	-3.52994
H	-2.87108	1.17295	-3.07211
C	-2.86634	3.46568	2.39571
H	-0.728557	3.33506	2.71337
H	-4.94593	3.3175	1.83794
C	-2.19845	-3.81763	2.15322
H	-2.67292	-2.46747	3.76526
H	-1.73046	-4.87141	0.323962
C	-6.01032	-0.183144	-3.15391
H	-4.93068	1.16404	-4.45215
C	-3.06702	4.61341	3.34161
C	-2.12242	-5.04245	3.01688
C	-7.23831	-0.224904	-4.01546
C	7.23838	0.224182	-4.01545
H	7.4482	-0.757417	-4.46572
H	8.12338	0.536042	-3.44264
H	7.11299	0.941175	-4.84414
H	-2.71244	-5.87017	2.594
H	-2.49129	-4.84453	4.03309
H	-1.08285	-5.40138	3.10221
H	-2.37062	4.56081	4.19159
H	-4.09253	4.63801	3.73767
H	-2.88885	5.57648	2.83394
H	2.48523	4.8432	4.03443
H	1.08477	5.40676	3.09541
H	2.7195	5.8679	2.59683
H	4.09254	-4.63852	3.73712
H	2.88634	-5.57585	2.83554
H	2.37138	-4.55882	4.1934
H	-8.12244	-0.541101	-3.4437
H	-7.45069	0.757834	-4.46206
H	-7.11116	-0.938436	-4.84685
INT1-HH
Pd	1.61765	-0.129612	0.096318
C	3.20099	0.946138	-0.990273
C	1.93712	1.31046	-1.4701
H	1.58434	0.896972	-2.41954
H	1.47861	2.2634	-1.19103
C	3.08118	-1.28413	1.2635
C	1.77423	-1.57634	1.67193
H	1.3703	-1.12489	2.58275
H	1.30041	-2.51631	1.37543
C	4.00068	1.74711	-0.050276
C	5.33043	1.56163	0.041501
H	5.8415	0.823326	-0.580694
H	5.93892	2.14558	0.737198
C	3.88481	-2.13706	0.37427
C	5.22255	-1.99923	0.321504
H	5.73855	-1.26315	0.942206
H	5.83207	-2.62096	-0.339751
P	-0.691894	0.013974	0.002635
C	3.29701	2.77112	0.793024
H	2.76735	3.51053	0.170498
H	2.53674	2.28873	1.43053
H	4.00385	3.31116	1.43764
H	3.76965	0.187608	-1.53996
C	-1.67203	-0.497661	1.46468
C	-1.61832	-1.84464	1.85398
C	-2.4343	0.386556	2.23139
C	-2.30996	-2.28777	2.97312
H	-1.03699	-2.55569	1.26156
C	-3.11806	-0.064765	3.36073
H	-2.50513	1.4378	1.94417
C	-3.06911	-1.40401	3.75438
H	-2.25913	-3.34426	3.25176
H	-3.71032	0.644981	3.94517
C	-3.78881	-1.88814	4.97858
C	-1.45276	-0.987988	-1.32507
C	-2.80742	-1.34588	-1.31432
C	-0.655896	-1.40695	-2.39503
C	-3.34659	-2.09184	-2.3569
H	-3.44272	-1.04075	-0.478745
C	-1.20297	-2.15216	-3.43667
H	0.406446	-1.14815	-2.39823
C	-2.55578	-2.50859	-3.4366
H	-4.40676	-2.35988	-2.33333
H	-0.563226	-2.46886	-4.26499
C	-3.13862	-3.34267	-4.53902
C	-1.292	1.71444	-0.311442
C	-2.25696	2.03771	-1.26738
C	-0.715475	2.75201	0.436203
C	-2.63961	3.36452	-1.46318
H	-2.71281	1.2504	-1.87149
C	-1.11251	4.06974	0.246276
H	0.061999	2.51778	1.16929
C	-2.08054	4.40226	-0.712334
H	-3.39367	3.59701	-2.22038
H	-0.653519	4.86112	0.845794
C	-2.47541	5.83183	-0.93899
H	3.65613	-0.545207	1.83274
C	3.17351	-3.1668	-0.455857
H	2.67903	-3.91877	0.180926
H	2.38223	-2.70102	-1.06706
H	3.8706	-3.69366	-1.12163
H	-4.36125	-2.80536	4.77143
H	-4.48543	-1.13039	5.36371
H	-3.07708	-2.12778	5.78573
H	-2.54867	-3.26078	-5.46286
H	-4.1741	-3.04724	-4.76342
H	-3.15895	-4.40806	-4.25455
H	-3.39619	5.90717	-1.53418
H	-1.6844	6.37741	-1.47967
H	-2.63797	6.35935	0.01312
INT1-HT
Pd	-1.56132	0.137979	-0.371996
C	-2.9986	-1.05681	-1.56137
C	-1.68194	-1.49914	-1.73864
H	-1.12336	-1.2107	-2.63418
H	-1.34078	-2.42518	-1.2677
C	-3.06973	1.52374	0.53915
C	-1.75059	1.9254	0.801327
H	-1.33667	1.81101	1.80796
H	-1.29245	2.72185	0.205601
C	-3.98976	-1.72396	-0.710302
C	-5.30386	-1.47145	-0.865863
H	-5.65826	-0.776499	-1.63037
H	-6.0538	-1.95701	-0.235455
C	-3.78611	2.10643	-0.598941
C	-5.10939	2.04229	-0.819477
H	-5.78467	1.51608	-0.141132
H	-5.55576	2.51772	-1.69602
P	0.723926	0.032506	-0.024818
C	-3.50023	-2.6952	0.325429
H	-3.00038	-3.55837	-0.14395
H	-2.75773	-2.22089	0.988897
H	-4.32806	-3.07667	0.93859
H	-3.41751	-0.35474	-2.29042
C	-3.88391	0.847951	1.60905
H	-4.55923	1.57785	2.089
H	-4.51093	0.044526	1.19455
H	-3.23793	0.420981	2.38957
H	-3.15895	2.65529	-1.31212
C	1.75498	-0.953872	-1.17494
C	1.5746	-2.34538	-1.19291
C	2.66811	-0.389896	-2.06872
C	2.2896	-3.14201	-2.0769
H	0.874915	-2.80941	-0.492499
C	3.37596	-1.19669	-2.95998
H	2.83963	0.688653	-2.06733
C	3.20096	-2.5823	-2.98441
H	2.13752	-4.22513	-2.06628
H	4.08824	-0.733655	-3.64869
C	3.94739	-3.44982	-3.95463
C	1.17639	-0.697883	1.58997
C	2.47072	-1.16081	1.86515
C	0.20035	-0.804202	2.58501
C	2.77652	-1.69762	3.11047
H	3.24225	-1.10562	1.09268
C	0.513758	-1.3433	3.83089
H	-0.816986	-0.467577	2.36767
C	1.80479	-1.79842	4.11645
H	3.79258	-2.05098	3.30837
H	-0.264191	-1.41711	4.5957
C	2.13883	-2.40844	5.44571
C	1.53987	1.66962	-0.043463
C	2.44772	2.10436	0.924319
C	1.19812	2.54625	-1.08408
C	3.00683	3.37935	0.84506
H	2.71982	1.44767	1.75328
C	1.77172	3.80919	-1.16533
H	0.464815	2.23031	-1.83275
C	2.68528	4.2521	-0.198189
H	3.71237	3.70232	1.61571
H	1.49632	4.47293	-1.98986
C	3.26963	5.63203	-0.270738
H	4.75484	-2.89569	-4.45338
H	3.27416	-3.83521	-4.73805
H	4.39117	-4.32355	-3.45311
H	3.58983	5.87936	-1.29417
H	4.13723	5.73898	0.395305
H	2.52629	6.38984	0.027427
H	3.12578	-2.07828	5.80276
H	2.17137	-3.50841	5.37493
H	1.39212	-2.14842	6.20897
INT1-TT
Pd	-1.58464	-0.168748	0.010374
C	-3.10657	1.39046	0.591453
C	-1.81053	1.91481	0.463545
H	-1.24719	2.19888	1.3578
H	-1.53175	2.46004	-0.444201
C	-2.96462	-1.85185	-0.588
C	-1.62805	-2.25467	-0.444873
H	-1.01821	-2.45977	-1.32984
H	-1.32358	-2.78587	0.463943
C	-4.03851	1.50407	-0.5281
C	-5.36578	1.29758	-0.479291
H	-5.87338	1.00529	0.442308
H	-5.98525	1.41867	-1.37124
C	-3.90051	-2.05778	0.51499
C	-5.2395	-1.96142	0.44764
H	-5.75574	-1.70335	-0.479374
H	-5.85996	-2.14308	1.3286
P	0.723382	0.01664	-0.002768
C	1.71436	-1.27016	-0.851552
C	1.7032	-2.56748	-0.316712
C	2.43767	-1.03994	-2.02407
C	2.39865	-3.59641	-0.937256
H	1.15095	-2.76797	0.605071
C	3.12653	-2.0815	-2.64607
H	2.47493	-0.037484	-2.45564
C	3.11999	-3.37541	-2.11972
H	2.38073	-4.59759	-0.49717
H	3.68907	-1.87749	-3.56149
C	3.84447	-4.50102	-2.7973
C	1.49293	0.031861	1.65619
C	2.86625	-0.179014	1.84376
C	0.689205	0.256426	2.77737
C	3.41564	-0.145048	3.12014
H	3.50743	-0.378102	0.981027
C	1.24669	0.289467	4.0539
H	-0.386663	0.394125	2.64002
C	2.61706	0.090779	4.24854
H	4.48965	-0.308658	3.24733
H	0.600814	0.46734	4.91804
C	3.21688	0.094691	5.62361
C	1.29439	1.56153	-0.798581
C	2.24534	2.42252	-0.247586
C	0.705741	1.90809	-2.0241
C	2.60532	3.59438	-0.912609
H	2.70828	2.18408	0.712258
C	1.08128	3.069	-2.68841
H	-0.064345	1.25845	-2.45207
C	2.03691	3.93795	-2.14221
H	3.34874	4.25776	-0.461808
H	0.614601	3.31538	-3.64641
C	2.40801	5.20941	-2.84689
H	-3.58659	1.80132	-1.48249
H	-3.43989	-2.32625	1.4739
C	-3.67867	1.1047	1.95408
H	-4.32988	1.93718	2.27425
H	-4.29084	0.191257	1.95192
H	-2.88317	0.988651	2.70409
C	-3.53503	-1.60197	-1.95827
H	-4.10038	-2.48719	-2.29952
H	-4.22971	-0.749756	-1.95747
H	-2.73793	-1.40329	-2.68858
H	2.57015	5.04	-3.92217
H	3.32268	5.65154	-2.42777
H	1.6043	5.95864	-2.75538
H	4.18072	0.625144	5.63993
H	3.4078	-0.934384	5.97075
H	2.54924	0.571718	6.35465
H	4.51212	-4.13314	-3.58894
H	3.1339	-5.2051	-3.26083
H	4.4488	-5.07853	-2.08097
TS1-HH
𝜈 = -411.16 cm-1
Pd	-1.5144	-0.14265	-0.1031
C	-1.78626	1.5729	1.16553
H	-1.62414	2.46567	0.552267
H	-1.14947	1.52736	2.05414
C	-3.0658	0.983619	1.2149
H	-3.25494	0.268592	2.02631
C	-1.65515	-1.8401	-1.39365
H	-1.45822	-2.74541	-0.807981
H	-0.99713	-1.70951	-2.25766
C	-2.97003	-1.33502	-1.45745
H	-3.18614	-0.61375	-2.2561
C	-4.19611	1.30607	0.419471
C	-5.35106	0.536378	0.532968
H	-5.46734	-0.079638	1.42957
H	-6.28575	0.933339	0.126229
C	-4.09371	-1.74402	-0.692766
C	-5.29245	-1.04696	-0.820661
H	-5.43217	-0.433722	-1.71571
H	-6.207	-1.50414	-0.43154
P	0.737164	0.012331	-0.003585
C	1.74648	-0.824053	-1.28341
C	1.4653	-0.661743	1.53329
C	1.32971	1.74139	-0.08526
C	1.67154	-2.22232	-1.36944
C	2.56208	-0.141783	-2.18862
C	2.82768	-0.974226	1.63394
C	0.643892	-0.871796	2.64493
C	2.30762	2.2721	0.757884
C	0.74681	2.5775	-1.04847
C	2.39867	-2.9121	-2.32973
H	1.04039	-2.77367	-0.667769
C	3.28211	-0.842291	-3.15702
H	2.64567	0.945894	-2.13693
C	3.35114	-1.46498	2.82516
H	3.48163	-0.837629	0.768684
C	1.17526	-1.36333	3.83474
H	-0.424719	-0.655969	2.56342
C	2.698	3.60519	0.633013
H	2.76762	1.64573	1.52505
C	1.15192	3.90001	-1.17713
H	-0.041802	2.18062	-1.69527
C	3.21509	-2.23446	-3.24764
H	2.33001	-4.00282	-2.37397
H	3.91648	-0.288933	-3.85513
C	2.53601	-1.66773	3.94725
H	4.41748	-1.70042	2.88663
H	0.516364	-1.5194	4.6933
C	2.13379	4.44103	-0.334515
H	3.4616	4.00394	1.30669
H	0.688715	4.53261	-1.93969
C	3.97517	-2.98902	-4.2983
C	3.10265	-2.23064	5.21712
C	2.53697	5.88124	-0.453936
C	-4.08764	2.36054	-0.642287
H	-5.06068	2.55266	-1.11635
H	-3.71444	3.31341	-0.232035
H	-3.37999	2.05997	-1.43627
C	-3.94058	-2.80619	0.355575
H	-4.90799	-3.06231	0.810492
H	-3.50638	-3.72943	-0.062426
H	-3.26317	-2.47792	1.16482
H	2.68065	6.17218	-1.50553
H	3.4701	6.08615	0.089269
H	1.7586	6.54281	-0.038995
H	4.12457	-1.8666	5.3986
H	3.15333	-3.33131	5.16857
H	2.48357	-1.96862	6.08678
H	4.69454	-2.34204	-4.8195
H	3.29185	-3.40695	-5.05573
H	4.52895	-3.83502	-3.86281
TS1-HT
𝜈 = -424.23 cm-1
Pd	-1.51478	-0.004554	-0.350059
C	-1.73341	2.02495	0.334097
H	-1.49502	2.63012	-0.548264
H	-1.13449	2.26567	1.21821
C	-3.06	1.56906	0.505813
C	-1.68872	-1.96689	-1.1769
H	-1.59713	-2.70422	-0.370991
H	-0.962513	-2.09467	-1.98514
C	-2.96332	-1.44618	-1.48768
H	-3.06855	-0.944749	-2.45783
C	-4.02541	1.64636	-0.529482
C	-5.29611	1.08066	-0.46204
H	-5.7142	0.860989	0.523821
H	-6.04014	1.41276	-1.19101
C	-4.15652	-1.57116	-0.737744
C	-5.28872	-0.86573	-1.15476
H	-5.3331	-0.576345	-2.20815
H	-6.25699	-1.13525	-0.721444
P	0.720893	0.00747	-0.034789
C	1.74849	-1.19223	-0.963549
C	1.24754	-0.318634	1.68575
C	1.48693	1.61417	-0.456627
C	1.553	-2.55831	-0.711027
C	2.69409	-0.819049	-1.92108
C	2.55958	-0.696749	2.00136
C	0.320292	-0.180647	2.72197
C	2.39434	2.28351	0.366435
C	1.11462	2.21	-1.67059
C	2.28758	-3.51691	-1.39532
H	0.821243	-2.87005	0.038473
C	3.42129	-1.78944	-2.61118
H	2.87504	0.237683	-2.12854
C	2.93003	-0.912866	3.32404
H	3.29431	-0.82752	1.20265
C	0.698354	-0.398054	4.04467
H	-0.709511	0.091044	2.47715
C	2.92239	3.51479	-0.0214
H	2.69087	1.84728	1.32258
C	1.65706	3.4289	-2.05716
H	0.382804	1.70929	-2.31198
C	3.23307	-3.15138	-2.36507
H	2.12262	-4.57589	-1.17712
H	4.15829	-1.47533	-3.3556
C	2.00769	-0.767556	4.36977
H	3.95906	-1.20468	3.55263
H	-0.042254	-0.283894	4.841
C	2.56933	4.10788	-1.23638
H	3.62766	4.02594	0.639836
H	1.3581	3.87205	-3.01134
C	4.00004	-4.19721	-3.11928
C	2.40859	-1.03743	5.78998
C	3.12	5.44261	-1.64391
C	-4.15721	-2.34839	0.547621
H	-5.11775	-2.25127	1.07395
H	-3.98473	-3.42289	0.363788
H	-3.35846	-2.01759	1.23331
H	3.44121	5.43999	-2.69658
H	3.98007	5.73144	-1.02376
H	2.35594	6.23081	-1.54127
H	3.435	-0.696498	5.99047
H	2.37724	-2.11839	6.00641
H	1.73471	-0.539988	6.50168
H	4.82693	-3.75637	-3.69344
H	3.34645	-4.72904	-3.83021
H	4.42038	-4.95465	-2.43998
C	-3.49924	1.11382	1.87678
H	-2.6496	1.06239	2.57139
H	-4.23044	1.82616	2.29457
H	-3.98387	0.127485	1.85717
H	-3.69653	2.09422	-1.4744
TS1-TT
𝜈 = -428.3 cm-1
Pd	-1.53349	0.102784	-0.173849
C	-1.8031	-1.8708	0.629447
H	-1.69574	-1.74502	1.71394
H	-1.13424	-2.61934	0.191787
C	-3.08089	-1.67517	0.051599
C	-1.65214	2.08026	-0.961904
H	-1.4961	1.97752	-2.04397
H	-0.964789	2.77407	-0.467291
C	-2.96794	1.94812	-0.454473
C	-4.14598	-1.07334	0.768037
C	-5.37102	-0.723796	0.201095
H	-5.69485	-1.25386	-0.698646
H	-6.18888	-0.459433	0.877868
C	-4.02904	1.4214	-1.23369
C	-5.29836	1.13595	-0.732097
H	-5.63815	1.67955	0.153517
H	-6.09368	0.918852	-1.45135
P	0.718517	-0.019877	0.01135
C	1.65876	1.54903	-0.080238
C	1.54719	-1.03138	-1.26481
C	1.22542	-0.738568	1.61498
C	1.69673	2.22161	-1.31096
C	2.29709	2.12857	1.0198
C	2.93645	-0.980685	-1.45921
C	0.785262	-1.87716	-2.07558
C	2.19606	-1.73841	1.75121
C	0.570946	-0.27745	2.76453
C	2.36113	3.43642	-1.43404
H	1.21186	1.78092	-2.18691
C	2.9538	3.35306	0.890506
H	2.29746	1.62042	1.98683
C	3.53947	-1.77193	-2.42988
H	3.55123	-0.314634	-0.847948
C	1.39681	-2.66807	-3.04824
H	-0.299938	-1.90777	-1.94716
C	2.50565	-2.25249	3.00773
H	2.71214	-2.12936	0.871458
C	0.896495	-0.786025	4.01988
H	-0.212279	0.482105	2.67433
C	2.99425	4.03231	-0.332272
H	2.39188	3.93624	-2.40658
H	3.4577	3.7837	1.76062
C	2.78187	-2.63202	-3.24157
H	4.62377	-1.72292	-2.56687
H	0.7825	-3.32273	-3.67282
C	1.86773	-1.78458	4.16531
H	3.25913	-3.04132	3.09143
H	0.374315	-0.411649	4.90487
C	3.62701	5.38567	-0.456686
C	3.44693	-3.46754	-4.2931
C	2.22772	-2.33527	5.51222
H	2.30782	-3.4328	5.48635
H	1.48379	-2.05629	6.27131
H	3.20767	-1.95346	5.84564
H	3.89706	-2.83097	-5.07263
H	2.73467	-4.14704	-4.78232
H	4.26161	-4.06939	-3.86103
H	3.10457	6.1142	0.192758
H	3.57527	5.77758	-1.4803
H	4.67198	5.36478	-0.11728
H	-3.78233	1.11517	-2.25809
H	-3.93313	-0.766393	1.79972
C	-3.26623	2.48364	0.925756
H	-2.34311	2.78571	1.4409
H	-3.92412	3.36836	0.862788
H	-3.78322	1.74734	1.55887
C	-3.34638	-2.2182	-1.33202
H	-2.42619	-2.60674	-1.79045
H	-4.07559	-3.04606	-1.28788
H	-3.76771	-1.45805	-2.00678
INT2-HH
Pd	-1.33787	-0.845559	-0.349067
C	-1.07553	-2.39365	-1.89673
H	-0.708001	-3.24597	-1.31637
H	-0.518894	-2.17697	-2.81144
C	-2.42191	-1.9897	-1.81344
H	-2.80935	-1.35552	-2.62046
C	-2.1344	0.31293	1.22206
H	-1.36936	0.874273	1.77636
H	-2.60818	-0.420433	1.89583
C	-3.09307	1.2018	0.563007
H	-2.7216	2.19986	0.295687
C	-4.36597	0.902734	0.212029
C	-4.94182	-0.457467	0.446632
H	-4.60648	-0.874544	1.41051
H	-6.04022	-0.387775	0.507063
C	-3.22328	-2.07346	-0.648226
C	-4.59531	-1.46131	-0.683287
H	-4.7573	-0.960919	-1.65184
H	-5.33092	-2.28491	-0.634592
C	-5.23143	1.87584	-0.52994
H	-6.15681	2.10853	0.027203
H	-4.70521	2.82292	-0.721207
H	-5.55569	1.47052	-1.50684
C	-3.04116	-3.16537	0.37726
H	-3.29752	-2.80617	1.38648
H	-3.71472	-4.01487	0.158002
H	-2.01431	-3.55352	0.417121
P	0.724117	0.015884	-0.017005
C	2.00385	-0.244262	-1.30221
C	1.5685	-0.591792	1.48687
C	0.687755	1.83313	0.165918
C	2.28263	-1.56055	-1.69598
C	2.71626	0.798868	-1.89704
C	2.95751	-0.506134	1.63891
C	0.809307	-1.15085	2.52126
C	1.36885	2.52622	1.16812
C	-0.084265	2.55778	-0.752838
C	3.25369	-1.82116	-2.65285
H	1.72874	-2.38648	-1.24244
C	3.68232	0.529148	-2.86742
H	2.52011	1.83197	-1.60187
C	3.56689	-0.957172	2.80624
H	3.5687	-0.088762	0.834507
C	1.4267	-1.59783	3.68527
H	-0.273564	-1.23499	2.40079
C	1.28387	3.91607	1.24367
H	1.96647	1.9799	1.90114
C	-0.152982	3.9432	-0.678362
H	-0.644694	2.02169	-1.52441
C	3.96925	-0.779306	-3.26266
H	3.46029	-2.85583	-2.94121
H	4.22791	1.35973	-3.32394
C	2.81458	-1.51015	3.84961
H	4.65303	-0.881395	2.90903
H	0.816594	-2.02915	4.48381
C	0.52662	4.64862	0.325149
H	1.81895	4.44267	2.03875
H	-0.757938	4.49117	-1.40629
C	4.99497	-1.07151	-4.31785
C	3.47573	-2.02631	5.09348
C	0.413091	6.14145	0.421699
H	0.522898	6.61725	-0.564588
H	1.17479	6.56249	1.09274
H	-0.574732	6.4347	0.813863
H	5.58691	-0.179012	-4.56423
H	4.51609	-1.42165	-5.24704
H	5.68792	-1.86358	-3.99475
H	4.47271	-1.58545	5.23448
H	3.60265	-3.1207	5.04391
H	2.87335	-1.81048	5.98823
INT2-HT
Pd	-1.40148	-0.839675	-0.426364
C	-1.09824	-2.40464	-1.94297
H	-0.734923	-3.25565	-1.3588
H	-0.529634	-2.19071	-2.85107
C	-2.45391	-2.02384	-1.88354
H	-2.84862	-1.40719	-2.70039
C	-2.25018	0.35801	1.09275
H	-1.49848	0.952044	1.63377
H	-2.69257	-0.371881	1.79085
C	-3.26496	1.21981	0.460855
C	-4.51975	0.802446	0.16978
C	-5.03346	-0.579133	0.377364
H	-4.67957	-1.00143	1.33388
H	-6.13253	-0.556355	0.443812
C	-3.25993	-2.11496	-0.724221
C	-4.65067	-1.55189	-0.767434
H	-4.82044	-1.03968	-1.7278
H	-5.35588	-2.4029	-0.738111
C	-3.04245	-3.17962	0.323125
H	-3.31911	-2.81083	1.32328
H	-3.68452	-4.05574	0.115412
H	-2.00306	-3.53054	0.376375
P	0.660731	0.005566	-0.045673
C	2.07997	-0.569607	-1.0568
C	1.30204	-0.269244	1.64583
C	0.684727	1.81526	-0.272428
C	2.2226	-1.94883	-1.25552
C	3.0504	0.28585	-1.58521
C	2.5925	0.141418	2.00939
C	0.515151	-0.932257	2.58949
C	0.799066	2.71269	0.790353
C	0.462689	2.32172	-1.56215
C	3.30631	-2.45496	-1.96129
H	1.47052	-2.62882	-0.84877
C	4.13027	-0.228893	-2.30207
H	2.9669	1.36518	-1.43974
C	3.06952	-0.092913	3.29224
H	3.23101	0.643872	1.27805
C	1.00316	-1.1687	3.87407
H	-0.487793	-1.26167	2.30723
C	0.697078	4.08569	0.566623
H	0.962881	2.34081	1.804
C	0.375816	3.6904	-1.77747
H	0.34759	1.63212	-2.40328
C	4.27879	-1.60347	-2.50491
H	3.39944	-3.5358	-2.10042
H	4.87706	0.457772	-2.71054
C	2.28321	-0.752885	4.24907
H	4.07764	0.236564	3.55969
H	0.372235	-1.68824	4.60028
C	0.48409	4.59973	-0.714473
H	0.782757	4.77266	1.41297
H	0.20521	4.06503	-2.79062
C	5.42711	-2.15751	-3.29556
C	2.81817	-1.01351	5.6262
C	0.342933	6.0741	-0.951769
H	-5.19504	1.50903	-0.326749
C	-2.84613	2.62369	0.125039
H	-2.53221	3.16775	1.03172
H	-1.97785	2.62525	-0.551235
H	-3.6589	3.18851	-0.354394
H	0.925863	6.3985	-1.82712
H	0.676172	6.65736	-0.082073
H	-0.709252	6.33914	-1.147
H	3.19131	-0.087664	6.09098
H	3.66274	-1.72083	5.59396
H	2.04872	-1.43928	6.28488
H	6.21123	-1.40358	-3.45222
H	5.09229	-2.50081	-4.28838
H	5.88036	-3.02423	-2.79085
INT2-TH
Pd	1.43942	-0.57425	-0.411618
C	1.3463	-2.70348	0.188726
H	1.00245	-3.10944	-0.768209
H	0.811971	-3.07003	1.06906
C	2.6642	-2.22013	0.325518
C	2.06726	1.19795	-1.33056
H	1.2323	1.89456	-1.47297
H	2.4508	0.882709	-2.31351
C	3.10424	1.72009	-0.439286
C	4.40754	1.3515	-0.418547
C	4.9233	0.296769	-1.34389
H	4.44876	0.367966	-2.3357
H	6.00519	0.436834	-1.50384
C	3.31833	-1.67791	-0.816641
C	4.7164	-1.14037	-0.797249
H	5.13258	-1.1801	0.221096
H	5.34632	-1.81429	-1.40379
P	-0.720361	0.016689	-0.025868
C	-1.33834	1.61978	-0.652333
C	-1.19667	0.109304	1.73918
C	-1.8777	-1.19546	-0.758403
C	-0.748501	2.78992	-0.151541
C	-2.33342	1.73294	-1.6245
C	-2.31989	0.828302	2.16775
C	-0.427501	-0.564603	2.69252
C	-3.05749	-1.61315	-0.138321
C	-1.55409	-1.72252	-2.01626
C	-1.1567	4.03643	-0.60613
H	0.036488	2.71879	0.607
C	-2.73221	2.9895	-2.08133
H	-2.80847	0.835426	-2.02702
C	-2.66808	0.853758	3.5147
H	-2.92341	1.37825	1.44118
C	-0.781678	-0.534748	4.03812
H	0.460932	-1.10861	2.36457
C	-3.89538	-2.53277	-0.766829
H	-3.32485	-1.22454	0.846743
C	-2.40124	-2.6295	-2.64201
H	-0.621827	-1.41516	-2.50026
C	-2.15454	4.1603	-1.58432
H	-0.686396	4.93641	-0.200003
H	-3.51551	3.05837	-2.84134
C	-1.90684	0.174266	4.4743
H	-3.55041	1.41769	3.83031
H	-0.166257	-1.0687	4.76761
C	-3.58672	-3.05514	-2.02672
H	-4.81274	-2.8518	-0.264212
H	-2.13397	-3.02401	-3.62645
C	-2.56651	5.51174	-2.08914
C	-2.26412	0.237367	5.92996
C	-4.47643	-4.06381	-2.69155
H	2.98705	-2.06772	-1.78886
H	2.77958	2.44713	0.318548
C	3.26847	-2.08621	1.69902
H	2.52563	-2.30466	2.47868
H	4.09747	-2.80304	1.81802
H	3.67129	-1.07889	1.87567
C	5.36681	1.87672	0.605971
H	6.23468	2.37623	0.139125
H	4.88421	2.59879	1.28145
H	5.78228	1.06338	1.23109
H	-4.59242	-3.85167	-3.76503
H	-5.47613	-4.08411	-2.23537
H	-4.05219	-5.07802	-2.60625
H	-3.4741	5.45343	-2.70607
H	-1.77098	5.95998	-2.7068
H	-2.76062	6.20821	-1.25901
H	-3.34381	0.386218	6.07494
H	-1.74853	1.07882	6.42256
H	-1.96792	-0.680323	6.45835
INT2-TT
Pd	1.49225	-0.582512	-0.538056
C	1.45837	-2.6936	0.090476
H	1.1116	-3.13489	-0.849413
H	0.939955	-3.03981	0.988559
C	2.77129	-2.18691	0.195912
C	2.06117	1.22118	-1.43451
H	1.20659	1.89923	-1.55911
H	2.43896	0.934751	-2.42752
C	3.10516	1.77217	-0.55537
C	4.40692	1.40363	-0.628998
C	4.93153	0.358788	-1.54979
H	4.43533	0.403976	-2.53365
H	6.00453	0.526025	-1.73566
C	3.39027	-1.6452	-0.964802
C	4.77642	-1.07919	-0.986213
H	5.21906	-1.09672	0.021193
H	5.40448	-1.74597	-1.60286
P	-0.653847	-0.024334	-0.040978
C	-1.46214	1.39125	-0.874159
C	-0.878184	0.392666	1.72507
C	-1.81709	-1.40152	-0.356226
C	-1.02238	2.68871	-0.572461
C	-2.45798	1.23158	-1.84056
C	-1.99317	1.0996	2.19331
C	0.094615	-0.013777	2.64402
C	-2.85953	-1.74849	0.505851
C	-1.64458	-2.14041	-1.53476
C	-1.57014	3.78939	-1.21862
H	-0.249489	2.83826	0.184825
C	-2.99776	2.34189	-2.48879
H	-2.82652	0.233411	-2.0867
C	-2.13169	1.37696	3.54958
H	-2.75493	1.44292	1.4887
C	-0.050936	0.267172	3.9995
H	0.976693	-0.546391	2.27925
C	-3.71064	-2.80672	0.191598
H	-3.00763	-1.19582	1.43599
C	-2.50664	-3.18443	-1.8487
H	-0.818245	-1.89032	-2.2071
C	-2.56489	3.63754	-2.19471
H	-1.21482	4.79163	-0.962801
H	-3.77995	2.1945	-3.23869
C	-1.16447	0.967637	4.47692
H	-3.00994	1.92785	3.89788
H	0.721838	-0.05829	4.70142
C	-3.55409	-3.54085	-0.988019
H	-4.5178	-3.0671	0.881997
H	-2.35887	-3.74322	-2.7772
C	-3.12712	4.83124	-2.9087
C	-1.29976	1.30523	5.93229
C	-4.45538	-4.69529	-1.31342
H	3.03877	-2.04311	-1.92685
C	3.39765	-2.01972	1.55586
H	2.67452	-2.24961	2.35066
H	4.24713	-2.71326	1.66808
H	3.77839	-1.00034	1.71061
H	5.11037	1.82455	0.099279
C	2.65597	2.74842	0.496925
H	2.17962	3.63244	0.039795
H	1.90419	2.28665	1.16048
H	3.49241	3.09424	1.12158
H	-2.35466	1.37766	6.23384
H	-0.829039	2.27808	6.15248
H	-0.809282	0.554286	6.56819
H	-4.73721	-4.69784	-2.37705
H	-5.37632	-4.67058	-0.714097
H	-3.95273	-5.65534	-1.10954
H	-4.04246	4.57758	-3.46159
H	-2.40046	5.23285	-3.6342
H	-3.36464	5.64477	-2.20646
INT3-HH
Pd	-0.880792	-0.784828	-0.482867
C	-0.357205	-2.76455	-1.07456
H	-0.133446	-3.39592	-0.206548
H	0.424905	-2.79156	-1.84058
C	-1.71946	-2.68498	-1.5208
C	-1.91399	1.06965	-0.127947
H	-1.54947	1.83458	-0.823551
H	-1.85633	1.41024	0.913231
C	-3.10943	0.365551	-0.519024
C	-3.93012	-0.363823	0.306109
C	-4.84906	-1.37495	-0.28636
H	-5.39543	-1.89715	0.514363
H	-5.61133	-0.894688	-0.922241
C	-2.8618	-2.9734	-0.798594
C	-4.17626	-2.45934	-1.2396
H	-4.0823	-2.02518	-2.24641
H	-4.91384	-3.27813	-1.30251
P	1.11664	0.071834	-0.037826
C	2.58861	-0.840458	-0.633101
C	1.47582	0.249772	1.74618
C	1.36297	1.7433	-0.734206
C	2.77792	-2.15418	-0.1805
C	3.52406	-0.293037	-1.51323
C	2.79057	0.324119	2.22636
C	0.420477	0.327606	2.659
C	1.94374	2.79461	-0.022848
C	0.942955	1.97054	-2.05212
C	3.87788	-2.89196	-0.594651
H	2.05325	-2.59687	0.507104
C	4.62134	-1.04595	-1.93334
H	3.40327	0.731124	-1.87242
C	3.0341	0.487599	3.58554
H	3.62948	0.243018	1.53056
C	0.673103	0.491462	4.01864
H	-0.605738	0.24815	2.29354
C	2.10687	4.04334	-0.621597
H	2.26824	2.64377	1.00896
C	1.12124	3.21362	-2.64583
H	0.462254	1.16051	-2.60905
C	4.81929	-2.35382	-1.48535
H	4.00973	-3.9128	-0.224893
H	5.3428	-0.599703	-2.62343
C	1.98109	0.578513	4.50635
H	4.06656	0.539381	3.94281
H	-0.166619	0.544808	4.71682
C	1.70335	4.27613	-1.93932
H	2.55895	4.85677	-0.04736
H	0.791523	3.36943	-3.67688
C	5.98838	-3.17194	-1.9485
C	2.2565	0.774528	5.96793
C	1.85402	5.62692	-2.57433
H	0.885963	6.15367	-2.60903
H	2.21488	5.54591	-3.61071
H	2.55579	6.2609	-2.01451
H	3.07155	0.121392	6.31433
H	1.3667	0.566764	6.57833
H	2.56487	1.81317	6.17265
H	6.50501	-3.64845	-1.10115
H	6.71963	-2.55938	-2.49411
H	5.66087	-3.98073	-2.62219
C	-5.53871	2.21723	-0.0577
O	-6.02224	1.84236	-1.04434
O	-5.10314	2.64879	0.927103
C	-3.70761	-0.33082	1.7928
H	-3.75752	0.701029	2.17936
H	-4.45961	-0.926945	2.33065
H	-2.71063	-0.719384	2.07488
H	-3.32121	0.321255	-1.59645
C	-2.83416	-3.67064	0.522251
H	-3.61061	-4.45374	0.559886
H	-1.86344	-4.13613	0.737313
H	-3.06431	-2.9707	1.34412
H	-1.88359	-2.2668	-2.52363
INT3-HT
Pd	0.874419	-0.627869	0.573924
C	1.87887	1.23132	0.192251
H	1.88771	1.8806	1.07993
H	1.38519	1.72243	-0.656839
C	3.10328	0.522393	-0.101717
C	0.258517	-2.6554	0.946487
H	-0.433255	-3.13233	0.244969
H	-0.072275	-2.65916	1.99143
C	1.65952	-2.73935	0.678648
C	2.55591	-2.16017	1.58209
C	4.04438	-2.16952	1.47892
H	4.44805	-2.08638	2.49915
H	4.37851	-3.14482	1.08687
C	4.1273	0.245411	0.762889
C	4.78468	-1.07361	0.60389
H	4.75507	-1.38563	-0.451774
H	5.83957	-1.09027	0.928164
C	4.17117	0.861392	2.12454
H	3.43935	0.375807	2.80684
H	5.16352	0.751062	2.59152
H	3.92106	1.93345	2.10866
P	-1.17686	0.089361	-0.011877
C	-1.35045	1.75927	-0.739845
C	-2.39376	0.150829	1.34737
C	-1.87947	-1.02021	-1.28291
C	-1.04559	2.86212	0.073326
C	-1.7474	1.9864	-2.05908
C	-3.64223	0.769935	1.17668
C	-2.07876	-0.39845	2.59303
C	-3.1631	-1.56575	-1.21772
C	-1.05039	-1.37013	-2.36094
C	-1.14651	4.15498	-0.423415
H	-0.728202	2.7039	1.10839
C	-1.83949	3.28941	-2.55334
H	-1.99531	1.14717	-2.7128
C	-4.55355	0.814149	2.22488
H	-3.9014	1.22599	0.217414
C	-2.99737	-0.347475	3.6415
H	-1.09957	-0.859227	2.74489
C	-3.60882	-2.43807	-2.21274
H	-3.82617	-1.32263	-0.384745
C	-1.50625	-2.22812	-3.35406
H	-0.033182	-0.969238	-2.41366
C	-1.54317	4.3942	-1.74972
H	-0.909111	5.00164	0.227393
H	-2.15465	3.44763	-3.58867
C	-4.24949	0.254227	3.47646
H	-5.52288	1.29828	2.07445
H	-2.73191	-0.779211	4.6105
C	-2.79555	-2.78237	-3.29694
H	-4.61496	-2.8608	-2.14116
H	-0.846766	-2.48435	-4.18833
C	-1.6367	5.79415	-2.27674
C	-5.24256	0.312672	4.59696
C	-3.26848	-3.72403	-4.36272
H	-2.65912	-4.64259	-4.37481
H	-3.17834	-3.26937	-5.36213
H	-4.3174	-4.01385	-4.20876
H	-6.17205	-0.214194	4.32656
H	-5.52164	1.35424	4.82347
H	-4.84437	-0.144001	5.51377
H	-2.01318	5.81227	-3.30915
H	-0.650552	6.28662	-2.26452
H	-2.30664	6.40868	-1.65428
C	2.13969	-3.33938	-0.613899
H	2.44096	-4.38779	-0.446534
H	1.34071	-3.34244	-1.36901
H	3.00882	-2.80785	-1.02531
C	6.10082	1.68027	-0.960264
O	6.0242	0.921191	-1.83513
O	6.24578	2.48089	-0.13248
H	3.13514	0.022411	-1.04718
H	2.14882	-1.87766	2.53044
INT3-TH
Pd	-1.14099	0.091275	-0.024957
C	-1.65018	-1.76334	-0.951085
H	-1.57286	-2.5583	-0.199414
H	-1.1476	-1.9995	-1.89476
C	-2.84716	-0.981248	-1.02669
H	-3.0497	-0.462118	-1.97274
C	-1.13539	2.01497	0.940771
H	-0.395736	2.69993	0.501439
H	-0.950608	1.86503	2.01586
C	-2.52504	2.27966	0.600008
C	-3.55212	1.91702	1.42727
C	-4.88406	1.47611	0.92404
H	-5.50141	1.13258	1.76865
H	-5.45413	2.28913	0.443365
C	-3.69647	-0.674504	0.028515
C	-4.78949	0.326645	-0.149051
H	-4.70483	0.771999	-1.15173
H	-5.75846	-0.203696	-0.116142
C	-3.66608	-1.38084	1.3462
H	-3.46692	-0.665774	2.16434
H	-4.65462	-1.82387	1.56173
H	-2.91096	-2.17654	1.39674
P	1.09021	-0.012159	-0.007048
C	1.89017	-1.2407	-1.10636
C	1.77516	-0.459892	1.62482
C	1.88002	1.56658	-0.473607
C	1.61175	-2.59914	-0.886826
C	2.75183	-0.892603	-2.14893
C	3.1146	-0.853164	1.76933
C	0.953783	-0.431927	2.75544
C	2.88051	2.18277	0.279998
C	1.41301	2.20915	-1.63127
C	2.18555	-3.57659	-1.68912
H	0.941132	-2.89299	-0.07447
C	3.31697	-1.88122	-2.95763
H	2.99556	0.155256	-2.33694
C	3.61574	-1.19123	3.02081
H	3.76965	-0.898592	0.895084
C	1.46331	-0.775209	4.00754
H	-0.096416	-0.147056	2.64777
C	3.40877	3.41146	-0.121404
H	3.2532	1.71356	1.19304
C	1.95186	3.42547	-2.03059
H	0.609437	1.75331	-2.21815
C	3.04675	-3.2361	-2.74576
H	1.96017	-4.62984	-1.49766
H	3.98889	-1.58821	-3.76941
C	2.80022	-1.15737	4.16367
H	4.66265	-1.49348	3.11703
H	0.805777	-0.750719	4.88094
C	2.96051	4.05231	-1.28034
H	4.18798	3.88214	0.484695
H	1.57695	3.90862	-2.93757
C	3.64657	-4.30025	-3.61413
C	3.3535	-1.53447	5.50419
C	3.52162	5.37342	-1.71155
H	2.7374	6.14769	-1.72931
H	3.93368	5.3146	-2.73177
H	4.3204	5.71211	-1.03694
H	4.22936	-0.91625	5.7582
H	3.69204	-2.5834	5.50904
H	2.60394	-1.41359	6.29867
H	4.34713	-3.87551	-4.34679
H	2.86387	-4.8451	-4.16717
H	4.18774	-5.04682	-3.01113
C	-2.78339	2.86384	-0.767067
H	-2.26947	3.83692	-0.854461
H	-2.37585	2.2254	-1.56863
H	-3.85072	3.02905	-0.964714
H	-3.26319	1.54848	2.42087
C	-4.82674	-1.63857	-0.992315
O	-4.42033	-0.830096	-1.86683
O	-5.23315	-2.44703	-0.117798
INT3-TT
Pd	0.789929	-0.910404	-0.660921
C	-0.003689	-2.79443	-1.36388
H	-0.092163	-2.60498	-2.44016
H	-0.88644	-3.23351	-0.892436
C	1.27652	-3.06807	-0.809983
C	1.97103	0.832773	-0.247073
H	1.59448	1.43042	0.596225
H	1.96945	1.4293	-1.1732
C	3.24874	0.159377	-0.024559
C	4.074	-0.134556	-1.06505
C	4.79894	-1.43953	-1.13687
H	5.2824	-1.54073	-2.12119
H	5.60897	-1.53406	-0.393509
C	2.40287	-2.45735	-1.38786
C	3.81414	-2.63235	-0.911289
H	3.80508	-2.89125	0.157899
H	4.24098	-3.51394	-1.42404
P	-1.10683	0.139191	-0.044036
C	-2.58267	-0.920711	0.194643
C	-1.75073	1.4286	-1.1667
C	-0.925948	0.959573	1.57891
C	-3.11874	-1.57299	-0.92569
C	-3.17957	-1.12711	1.4391
C	-3.09166	1.83309	-1.12967
C	-0.889558	2.03402	-2.08729
C	-1.50079	2.19308	1.89023
C	-0.167207	0.301704	2.55608
C	-4.22421	-2.4019	-0.79859
H	-2.66178	-1.42433	-1.90797
C	-4.28459	-1.97164	1.56
H	-2.78569	-0.62341	2.32446
C	-3.54867	2.83244	-1.9828
H	-3.78693	1.35274	-0.436499
C	-1.3552	3.03282	-2.93741
H	0.15137	1.70868	-2.13708
C	-1.32442	2.75074	3.15568
H	-2.08377	2.73107	1.13963
C	-0.005464	0.85843	3.81851
H	0.313415	-0.649344	2.30803
C	-4.82681	-2.62221	0.450082
H	-4.62998	-2.89594	-1.68607
H	-4.73715	-2.12143	2.54416
C	-2.68931	3.45411	-2.8979
H	-4.59955	3.13257	-1.9434
H	-0.666955	3.49019	-3.65343
C	-0.577978	2.09703	4.14083
H	-1.77634	3.72078	3.38051
H	0.589647	0.328512	4.5675
C	-6.01033	-3.53549	0.576284
C	-3.17923	4.55137	-3.79576
C	-0.361102	2.71391	5.49093
H	0.638975	3.17412	5.55412
H	-0.421986	1.9617	6.2915
H	-1.10009	3.50013	5.69993
H	-4.25685	4.46141	-3.99392
H	-2.64931	4.55104	-4.75921
H	-3.0117	5.53801	-3.33208
H	-6.4129	-3.53613	1.59869
H	-5.73914	-4.57262	0.320809
H	-6.81979	-3.23708	-0.108265
C	6.02765	1.81198	-0.024738
O	6.54904	0.990872	0.611241
O	5.58132	2.69644	-0.628383
C	3.49776	-0.379292	1.35836
H	3.36886	0.42449	2.10202
H	2.76305	-1.16063	1.61861
H	4.50896	-0.791396	1.4741
H	3.80254	0.312694	-2.02971
H	2.28875	-2.11415	-2.42572
C	1.36307	-3.84334	0.476802
H	0.387966	-3.86641	0.982849
H	1.66032	-4.88383	0.26627
H	2.10502	-3.42492	1.1708
TS2-HH
𝜈 = -206.47 cm-1
Pd	-0.907418	-0.747759	-0.674547
C	0.026325	-2.37682	-1.65252
H	0.199907	-3.12317	-0.870598
H	0.89645	-2.13449	-2.26793
C	-1.26553	-2.20883	-2.2076
C	-1.8909	1.0453	0.251301
H	-1.33722	1.8842	-0.175441
H	-1.86366	0.947007	1.33853
C	-2.883	0.416239	-0.475025
C	-4.00825	-0.351902	0.146795
C	-4.66485	-1.32435	-0.850725
H	-5.18705	-2.10763	-0.279001
H	-5.4342	-0.758845	-1.39626
C	-2.41527	-2.43351	-1.43769
C	-3.75175	-1.95555	-1.9146
H	-3.59456	-1.24515	-2.74019
H	-4.28906	-2.82267	-2.34267
P	1.1163	0.14818	0.011875
C	2.64461	-0.645162	-0.603004
C	1.36438	0.08402	1.816
C	1.2634	1.88928	-0.503048
C	2.93751	-1.94418	-0.158751
C	3.52107	-0.023412	-1.49434
C	2.60448	0.420128	2.38018
C	0.338536	-0.359109	2.65626
C	1.62377	2.92256	0.364744
C	0.947475	2.19943	-1.83523
C	4.08146	-2.59701	-0.598253
H	2.26678	-2.44656	0.544554
C	4.66634	-0.689943	-1.93489
H	3.3223	0.9902	-1.849
C	2.79464	0.340186	3.75505
H	3.4316	0.738047	1.73977
C	0.538684	-0.442117	4.03277
H	-0.618525	-0.66376	2.227
C	1.67734	4.23843	-0.095493
H	1.85848	2.71196	1.41013
C	1.01413	3.51187	-2.28722
H	0.638562	1.40446	-2.52141
C	4.96805	-1.98333	-1.4988
H	4.29604	-3.60696	-0.236976
H	5.34331	-0.185314	-2.62994
C	1.7646	-0.087244	4.60771
H	3.76721	0.605561	4.17903
H	-0.273016	-0.800695	4.67167
C	1.3777	4.55779	-1.42417
H	1.9581	5.03578	0.598299
H	0.770231	3.73451	-3.32986
C	6.19508	-2.70322	-1.96986
C	1.96993	-0.147881	6.09031
C	1.41216	5.97417	-1.91152
H	0.389273	6.36997	-2.02919
H	1.89834	6.04628	-2.89635
H	1.94498	6.6297	-1.20836
H	1.77424	0.837391	6.54702
H	3.00492	-0.421498	6.34288
H	1.28786	-0.869254	6.56276
H	6.79841	-2.07571	-2.64061
H	5.92741	-3.62485	-2.51187
H	6.82705	-3.00644	-1.1197
C	-5.62621	1.48558	0.569409
O	-6.22665	0.988264	1.53624
O	-5.3144	2.28116	-0.326947
C	-3.58608	-1.03472	1.44082
H	-3.75092	-0.347222	2.28268
H	-4.1707	-1.94563	1.63645
H	-2.51889	-1.28847	1.39336
H	-3.06046	0.72233	-1.51241
C	-2.4024	-3.47279	-0.329662
H	-3.42978	-3.69039	-0.0106
H	-1.95353	-4.40286	-0.715456
H	-1.84113	-3.20561	0.578203
H	-1.37816	-1.68883	-3.1656
TS2-HT
𝜈 = -201.80 cm-1
Pd	-0.808025	-0.963808	-0.368609
C	-0.096364	-2.80004	-1.19476
H	0.184527	-3.43525	-0.34677
H	0.659809	-2.74022	-1.98309
C	-1.4629	-2.6858	-1.58094
H	-1.67616	-2.35458	-2.60526
C	-1.92548	0.70278	0.456165
H	-1.49118	1.66115	0.140918
H	-1.92945	0.586927	1.54971
C	-3.14661	0.304043	-0.197627
C	-4.08172	-0.495042	0.432184
C	-4.84035	-1.54601	-0.31482
H	-5.37696	-2.18487	0.404165
H	-5.61565	-1.11528	-0.971476
C	-2.55299	-2.74522	-0.710411
C	-3.9262	-2.43066	-1.22201
H	-3.83482	-1.96884	-2.21649
H	-4.45729	-3.38897	-1.37046
C	-2.48752	-3.36624	0.651101
H	-2.88354	-2.67673	1.41552
H	-3.13137	-4.26387	0.682635
H	-1.47195	-3.66058	0.947275
P	1.13953	0.101967	0.004711
C	2.64036	-0.569346	-0.802029
C	1.63712	0.143691	1.75965
C	1.07859	1.83711	-0.559005
C	3.05561	-1.86259	-0.447389
C	3.38167	0.137419	-1.75127
C	2.92714	0.536313	2.13976
C	0.728497	-0.246242	2.75111
C	1.47904	2.92138	0.223661
C	0.550881	2.0827	-1.83671
C	4.1849	-2.42541	-1.02724
H	2.48929	-2.43204	0.295128
C	4.5109	-0.439584	-2.33662
H	3.08753	1.14907	-2.03938
C	3.28763	0.556743	3.48467
H	3.65962	0.824373	1.38087
C	1.0976	-0.226658	4.093
H	-0.272398	-0.57575	2.45997
C	1.36184	4.22383	-0.265793
H	1.87882	2.76149	1.22733
C	0.447882	3.38056	-2.32074
H	0.207321	1.24517	-2.45199
C	4.93366	-1.72555	-1.98836
H	4.49519	-3.43236	-0.733077
H	5.07828	0.129984	-3.07818
C	2.3813	0.178518	4.48468
H	4.29738	0.868365	3.76625
H	0.376024	-0.537959	4.85376
C	0.849878	4.47816	-1.54187
H	1.67481	5.0617	0.363589
H	0.03688	3.55134	-3.31996
C	6.1426	-2.35053	-2.61636
C	2.76803	0.192848	5.93239
C	0.716881	5.87497	-2.06821
H	-0.33835	6.12056	-2.27076
H	1.25925	5.99267	-3.02004
H	1.10841	6.61398	-1.35523
H	3.70407	0.745111	6.09499
H	2.90293	-0.832088	6.31417
H	1.98111	0.66005	6.54604
H	6.65071	-1.65239	-3.2964
H	5.86721	-3.24868	-3.19321
H	6.86534	-2.67403	-1.85029
C	-5.61454	1.34158	0.838035
O	-6.32595	1.22622	-0.089307
O	-5.17512	1.75174	1.8463
C	-3.34144	0.738061	-1.62863
H	-3.20808	1.83034	-1.70511
H	-2.59385	0.28497	-2.30002
H	-4.34236	0.49034	-2.00596
H	-3.87162	-0.715935	1.48647
TS2-TH
𝜈 = -201.8 cm-1
Pd	0.911936	-0.992346	-0.188709
C	0.160625	-2.81176	-1.00785
H	0.128767	-2.59323	-2.08121
H	-0.754551	-3.24094	-0.591452
C	1.41036	-3.10736	-0.396249
C	1.92866	0.796447	0.602012
H	1.49131	0.971757	1.58906
H	1.79712	1.62511	-0.09928
C	3.11659	0.052333	0.538782
C	4.09064	0.057802	-0.498472
C	4.80589	-1.27632	-0.670304
H	5.20019	-1.33167	-1.69774
H	5.6731	-1.30475	0.006662
C	2.53433	-2.43173	-0.909127
C	3.93049	-2.51228	-0.387885
H	3.91548	-2.72978	0.691193
H	4.41818	-3.38686	-0.85781
P	-1.07986	0.110341	0.039973
C	-2.60408	-0.898728	-0.055467
C	-1.36347	1.35898	-1.25762
C	-1.2303	0.979464	1.63458
C	-2.91299	-1.51617	-1.27682
C	-3.45582	-1.09914	1.03182
C	-2.64069	1.89505	-1.47388
C	-0.304681	1.78963	-2.06382
C	-1.65754	2.30306	1.75269
C	-0.865037	0.279522	2.79353
C	-4.04334	-2.3116	-1.39958
H	-2.26364	-1.36136	-2.14282
C	-4.5862	-1.90725	0.901178
H	-3.24573	-0.61717	1.98889
C	-2.84083	2.85656	-2.45774
H	-3.48686	1.54744	-0.875427
C	-0.515585	2.75077	-3.0486
H	0.691527	1.36356	-1.92607
C	-1.72704	2.9079	3.00658
H	-1.92793	2.87405	0.862202
C	-0.949313	0.886396	4.04012
H	-0.496876	-0.747945	2.71153
C	-4.90097	-2.52772	-0.309593
H	-4.26936	-2.77819	-2.36255
H	-5.24177	-2.05092	1.76436
C	-1.7821	3.30691	-3.25868
H	-3.84369	3.26325	-2.61448
H	0.325273	3.07124	-3.66929
C	-1.37796	2.21539	4.16973
H	-2.05645	3.94778	3.07991
H	-0.662079	0.323897	4.93264
C	-6.11222	-3.40074	-0.452544
C	-1.99757	4.36755	-4.29647
C	-1.4184	2.8802	5.5132
H	-0.410102	3.21062	5.81307
H	-1.7794	2.19259	6.29219
H	-2.06768	3.76676	5.50651
H	-1.84352	5.36998	-3.86319
H	-3.02039	4.33866	-4.69858
H	-1.29236	4.26279	-5.13312
H	-6.71545	-3.4087	0.465645
H	-5.82586	-4.44087	-0.676816
H	-6.75445	-3.05878	-1.27917
C	5.29301	1.23034	0.376188
O	6.06585	0.590637	1.04984
O	5.02428	2.36576	0.067495
C	3.6821	0.740942	-1.77954
H	3.42414	1.79198	-1.59142
H	4.50566	0.734212	-2.50868
H	2.81152	0.236495	-2.24673
H	3.36121	-0.556252	1.41945
H	2.4447	-2.07109	-1.94327
C	1.47119	-3.92452	0.861648
H	0.476509	-4.0198	1.31809
H	1.83534	-4.93807	0.626849
H	2.1593	-3.49364	1.60219
TS2-TT
𝜈 = -172.12 cm-1
Pd	0.879368	-0.77809	-0.699384
C	0.131513	-2.55543	-1.63652
H	0.08902	-2.23261	-2.68336
H	-0.773368	-3.0359	-1.25656
C	1.38408	-2.88873	-1.05835
C	1.95961	1.00279	-0.093833
H	1.49247	1.48805	0.771805
H	1.97351	1.6385	-0.989771
C	3.18305	0.300204	0.137397
C	4.1312	0.14843	-0.878134
C	4.85882	-1.15738	-1.01132
H	5.42729	-1.15476	-1.95411
H	5.60588	-1.27313	-0.209475
C	2.52075	-2.18502	-1.50425
C	3.90679	-2.38604	-0.976205
H	3.85211	-2.78631	0.04695
H	4.37915	-3.18764	-1.57297
P	-1.09176	0.139451	-0.033922
C	-2.52773	-0.995495	0.00896
C	-1.74554	1.5474	-0.991626
C	-0.963667	0.728114	1.68932
C	-3.03966	-1.46534	-1.20985
C	-3.11134	-1.43816	1.19678
C	-3.09421	1.91988	-0.90968
C	-0.892934	2.27967	-1.82355
C	-1.54207	1.91454	2.14422
C	-0.232275	-0.057611	2.59075
C	-4.10771	-2.35094	-1.23237
H	-2.59646	-1.12678	-2.15065
C	-4.17928	-2.33644	1.16495
H	-2.73758	-1.07778	2.15757
C	-3.56641	3.01136	-1.63066
H	-3.78258	1.34336	-0.286441
C	-1.37426	3.3702	-2.54206
H	0.154508	1.98598	-1.91038
C	-1.39521	2.30102	3.47539
H	-2.10277	2.55031	1.45577
C	-0.100789	0.328987	3.91861
H	0.251813	-0.972582	2.23566
C	-4.69641	-2.80882	-0.043006
H	-4.49566	-2.70005	-2.19353
H	-4.62318	-2.67141	2.10641
C	-2.71563	3.75963	-2.45515
H	-4.62237	3.28607	-1.55806
H	-0.691774	3.92714	-3.18953
C	-0.675925	1.51974	4.38504
H	-1.84813	3.23707	3.81322
H	0.473134	-0.297741	4.6068
C	-5.84098	-3.77762	-0.081524
C	-3.22252	4.9542	-3.20696
C	-0.488438	1.95551	5.80776
H	0.509268	2.40311	5.94927
H	-0.563344	1.10565	6.50223
H	-1.23295	2.70844	6.10182
H	-4.29669	4.86963	-3.42486
H	-2.68586	5.09058	-4.15677
H	-3.07834	5.87434	-2.61625
H	-6.23195	-3.9815	0.924811
H	-5.53173	-4.73825	-0.523988
H	-6.66897	-3.39213	-0.696858
C	5.50507	1.58034	-0.256407
O	6.24212	1.02367	0.499785
O	5.19525	2.56732	-0.843937
C	3.44095	-0.288102	1.4966
H	2.79703	0.174484	2.25781
H	3.25185	-1.37292	1.51418
H	4.49655	-0.135109	1.76725
H	3.83677	0.608294	-1.82878
H	2.45299	-1.73491	-2.50483
C	1.42839	-3.80864	0.13041
H	0.42348	-3.95018	0.551274
H	1.81155	-4.79574	-0.175475
H	2.08861	-3.43459	0.924978
INT4-HH
Pd	-0.880105	-0.781648	-0.48883
C	-0.356248	-2.75927	-1.08751
H	-0.132499	-3.39421	-0.222084
H	0.425888	-2.78314	-1.85363
C	-1.71851	-2.67884	-1.53371
H	-1.88276	-2.25651	-2.53477
C	-1.9149	1.0709	-0.128921
H	-1.55099	1.83807	-0.822345
H	-1.85805	1.40907	0.913097
C	-3.10964	0.366776	-0.522053
C	-3.92935	-0.366099	0.300972
C	-4.84815	-1.37555	-0.294467
H	-5.39383	-1.90079	0.504722
H	-5.61094	-0.893381	-0.928266
C	-2.86071	-2.97151	-0.813088
C	-4.17541	-2.45631	-1.25192
H	-4.08187	-2.01837	-2.25713
H	-4.91283	-3.27502	-1.31759
C	-2.83256	-3.67398	0.504964
H	-3.06077	-2.97689	1.32985
H	-3.60994	-4.45623	0.540463
H	-1.86214	-4.14146	0.717105
P	1.11713	0.072778	-0.037978
C	2.58955	-0.832811	-0.642122
C	1.47649	0.234982	1.74753
C	1.36221	1.75092	-0.718423
C	2.77963	-2.15097	-0.202982
C	3.5251	-0.275667	-1.51607
C	2.7902	0.296611	2.22902
C	0.419819	0.323348	2.65957
C	1.94199	2.7955	0.003586
C	0.942935	1.9907	-2.03433
C	3.88035	-2.88366	-0.624178
H	2.05506	-2.60116	0.4798
C	4.62306	-1.02343	-1.94345
H	3.40385	0.752125	-1.86456
C	3.03349	0.454853	3.59008
H	3.62956	0.215963	1.53375
C	0.671802	0.482068	4.01869
H	-0.606611	0.261484	2.29137
C	2.10469	4.05014	-0.582809
H	2.26613	2.63458	1.03401
C	1.12088	3.23963	-2.61574
H	0.463245	1.18581	-2.59951
C	4.82171	-2.33575	-1.50891
H	4.01282	-3.90812	-0.264808
H	5.34457	-0.569518	-2.62847
C	1.9812	0.5498	4.50937
H	4.06565	0.503425	3.94832
H	-0.168809	0.550652	4.7147
C	1.70181	4.29555	-1.89845
H	2.55595	4.85817	-0.000362
H	0.79185	3.40531	-3.64547
C	5.9913	-3.1483	-1.98052
C	2.24829	0.683229	5.97946
C	1.85185	5.65265	-2.51999
H	0.883915	6.18007	-2.54753
H	2.21079	5.58207	-3.55778
H	2.55483	6.28068	-1.95499
H	1.4677	1.27536	6.47873
H	3.22006	1.15987	6.17221
H	2.26656	-0.307209	6.46443
H	6.72571	-2.52833	-2.51339
H	5.66505	-3.94545	-2.6686
H	6.50371	-3.63939	-1.13901
C	-5.53924	2.21604	-0.053253
O	-6.02263	1.84464	-1.04127
O	-5.10378	2.64398	0.933176
C	-3.70635	-0.337884	1.7877
H	-3.75849	0.692488	2.17795
H	-4.45682	-0.937595	2.3237
H	-2.70836	-0.725109	2.06795
H	-3.32168	0.325774	-1.59955
INT4-HT
O	-3.17898	-0.133883	1.57654
Pd	-0.7222	-1.08518	-0.637169
C	0.055304	-2.93562	-1.18356
H	0.236802	-3.4748	-0.247287
H	0.892729	-2.95919	-1.88641
C	-1.26459	-2.83489	-1.70912
C	-5.37375	2.21121	-1.00795
H	-6.14904	2.94125	-0.757912
H	-4.74775	2.4219	-1.87966
C	-5.19085	1.11042	-0.267974
C	-4.09741	0.126022	-0.626964
C	-4.62261	-1.30891	-0.762172
H	-4.83443	-1.71047	0.241618
H	-5.58525	-1.28227	-1.29896
C	-2.3778	-2.61107	-0.876065
C	-3.69108	-2.24567	-1.52821
H	-3.49571	-1.82571	-2.52858
H	-4.23363	-3.19662	-1.69271
P	1.15818	0.085258	-0.025347
C	1.13678	1.8155	-0.585225
C	2.76376	-0.564876	-0.598374
C	1.32102	0.164918	1.78938
C	0.383416	2.15848	-1.71147
C	1.87556	2.80679	0.069171
C	3.15967	-1.84588	-0.184494
C	3.58759	0.140648	-1.47738
C	0.153	0.257499	2.56194
C	2.56692	0.171501	2.42583
C	0.386381	3.46713	-2.18403
H	-0.223667	1.39574	-2.20455
C	1.86966	4.11307	-0.40826
H	2.45346	2.55734	0.962601
C	4.35321	-2.39477	-0.632487
H	2.52801	-2.41223	0.505251
C	4.78077	-0.423194	-1.93038
H	3.29886	1.14005	-1.81042
C	0.248245	0.355422	3.94524
H	-0.833052	0.257449	2.08457
C	2.6442	0.269848	3.81353
H	3.4848	0.094315	1.83784
C	1.1259	4.46676	-1.54157
H	-0.210033	3.72131	-3.06446
H	2.45071	4.87851	0.113595
C	5.18646	-1.69461	-1.51869
H	4.64789	-3.39119	-0.290983
H	5.41249	0.14497	-2.61866
C	1.48914	0.362572	4.59681
H	-0.672529	0.424825	4.53115
H	3.62477	0.273492	4.29773
C	1.08877	5.88579	-2.02659
C	6.46658	-2.30583	-2.00679
C	1.56618	0.454002	6.09225
C	-6.02776	0.808808	0.937941
H	-6.61941	-0.110159	0.789661
H	-5.37854	0.62749	1.80773
H	-6.7241	1.63019	1.15721
H	1.14031	-0.446046	6.5646
H	0.991854	1.31511	6.46765
H	2.6036	0.557296	6.43987
H	7.03728	-1.60395	-2.63039
H	6.27042	-3.20801	-2.60841
H	7.10793	-2.6132	-1.16594
H	0.265204	6.43916	-1.545
H	0.925006	5.93745	-3.11264
H	2.02159	6.41832	-1.79132
C	-2.9618	0.189572	0.413254
O	-1.81851	0.586128	-0.041345
H	-3.66609	0.437651	-1.58961
C	-2.47457	-3.1447	0.527921
H	-3.24744	-3.93311	0.561347
H	-1.53155	-3.57884	0.883158
H	-2.78195	-2.35673	1.23551
H	-1.38893	-2.64573	-2.78175
INT4-TH
Pd	0.928372	-0.985495	-0.195728
C	0.1622	-2.78011	-1.04084
H	0.130201	-2.54465	-2.1106
H	-0.757099	-3.20539	-0.629473
C	1.41038	-3.09794	-0.436632
C	1.91893	0.806562	0.646728
H	1.4704	0.938707	1.63478
H	1.78688	1.65132	-0.033775
C	3.077	0.034521	0.546216
C	4.07694	0.089586	-0.488644
C	4.78704	-1.24685	-0.704449
H	5.15484	-1.28231	-1.74256
H	5.66949	-1.27308	-0.047726
C	2.53382	-2.41418	-0.940655
C	3.93042	-2.49175	-0.423187
H	3.92147	-2.71711	0.654407
H	4.422	-3.35965	-0.901451
P	-1.07247	0.112658	0.043339
C	-2.59199	-0.897099	-0.101067
C	-1.34213	1.39863	-1.21916
C	-1.23763	0.929746	1.66322
C	-2.893	-1.46486	-1.34831
C	-3.44604	-1.14766	0.973946
C	-2.61623	1.94679	-1.42406
C	-0.278677	1.84597	-2.00997
C	-1.65603	2.25247	1.81794
C	-0.888797	0.19146	2.80333
C	-4.01795	-2.26139	-1.50801
H	-2.24223	-1.27008	-2.20521
C	-4.57113	-1.95611	0.805563
H	-3.24228	-0.704791	1.95106
C	-2.80847	2.93639	-2.38111
H	-3.46599	1.58703	-0.837989
C	-0.481933	2.83522	-2.96814
H	0.715792	1.41331	-1.8818
C	-1.73296	2.81878	3.08915
H	-1.91292	2.8529	0.94298
C	-0.980351	0.760424	4.0672
H	-0.527311	-0.835844	2.6938
C	-4.87813	-2.52744	-0.43114
H	-4.23784	-2.68889	-2.49034
H	-5.22881	-2.1393	1.65958
C	-1.74497	3.40353	-3.16612
H	-3.80872	3.35258	-2.52915
H	0.362734	3.16874	-3.5766
C	-1.39992	2.08818	4.23366
H	-2.0549	3.85853	3.19134
H	-0.705719	0.168622	4.94457
C	-6.08519	-3.3984	-0.615518
C	-1.95171	4.49417	-4.17401
C	-1.44657	2.71265	5.59605
H	-0.44103	3.04265	5.90557
H	-1.80193	1.99959	6.35435
H	-2.10291	3.59384	5.61492
H	-1.79006	5.48275	-3.71262
H	-2.97447	4.48445	-4.57712
H	-1.24663	4.4075	-5.01282
H	-6.67776	-3.46871	0.30691
H	-5.79524	-4.41988	-0.909459
H	-6.73928	-3.00841	-1.41113
C	5.20958	1.19473	0.354765
O	6.02176	0.576276	1.0181
O	4.93604	2.35399	0.109585
C	3.63826	0.778501	-1.7617
H	3.35998	1.82054	-1.55527
H	4.46045	0.803738	-2.49185
H	2.78113	0.256929	-2.23289
H	3.32702	-0.593104	1.41151
H	2.44224	-2.03793	-1.96909
C	1.47122	-3.93819	0.805257
H	0.479159	-4.03189	1.26771
H	1.82234	-4.95087	0.548035
H	2.17049	-3.52906	1.54756
INT4-TT
Pd	0.926196	-0.753234	-0.683762
C	0.13951	-2.44962	-1.69358
H	0.101426	-2.07532	-2.72335
H	-0.778539	-2.91817	-1.33049
C	1.38442	-2.84188	-1.13636
C	1.93648	1.07927	-0.005718
H	1.42306	1.47302	0.876779
H	1.94358	1.73792	-0.881109
C	3.08664	0.302726	0.179646
C	4.10122	0.243356	-0.862492
C	4.81743	-1.08075	-1.04493
H	5.35648	-1.04312	-2.00437
H	5.59254	-1.1659	-0.268036
C	2.52165	-2.11403	-1.54616
C	3.89951	-2.31568	-1.00636
H	3.83472	-2.71374	0.017534
H	4.37591	-3.12111	-1.59552
P	-1.0765	0.140924	-0.006383
C	-2.50963	-0.996554	-0.03797
C	-1.70986	1.58507	-0.91674
C	-0.949937	0.645109	1.74127
C	-3.03375	-1.3693	-1.28505
C	-3.07751	-1.53574	1.11719
C	-3.04184	1.99892	-0.77171
C	-0.871875	2.29616	-1.78065
C	-1.44558	1.85429	2.23276
C	-0.281766	-0.220413	2.61926
C	-4.0968	-2.25761	-1.36644
H	-2.60655	-0.951549	-2.20123
C	-4.1417	-2.43404	1.02509
H	-2.69634	-1.25048	2.09997
C	-3.50897	3.11209	-1.46052
H	-3.72069	1.43773	-0.12432
C	-1.34906	3.40872	-2.46813
H	0.161272	1.97302	-1.9181
C	-1.28075	2.18428	3.57682
H	-1.95199	2.55267	1.56339
C	-0.13287	0.111479	3.95991
H	0.140312	-1.15585	2.23893
C	-4.67002	-2.81198	-0.211126
H	-4.49421	-2.53051	-2.34809
H	-4.57412	-2.84439	1.94164
C	-2.67097	3.84087	-2.31635
H	-4.55085	3.42052	-1.33807
H	-0.677672	3.94953	-3.1401
C	-0.624815	1.3244	4.4632
H	-1.66723	3.13905	3.94317
H	0.390788	-0.576479	4.62925
C	-5.81435	-3.77601	-0.31425
C	-3.17239	5.05946	-3.03169
C	-0.413687	1.70067	5.89914
H	0.60374	2.09808	6.04978
H	-0.524087	0.831401	6.56392
H	-1.12193	2.47611	6.22262
H	-3.02427	5.95979	-2.41222
H	-4.24728	4.98653	-3.25077
H	-2.63537	5.22245	-3.97676
H	-6.15854	-4.10253	0.67662
H	-5.52689	-4.67307	-0.88542
H	-6.67012	-3.32189	-0.838298
C	5.17748	1.45173	-0.400557
O	6.04392	1.05556	0.376816
O	4.8891	2.52512	-0.912701
C	3.42322	-0.255845	1.52561
H	2.67787	0.014535	2.28538
H	3.5375	-1.34993	1.5074
H	4.41498	0.151512	1.79121
H	3.68941	0.61995	-1.80754
H	2.4624	-1.62482	-2.52891
C	1.42459	-3.81916	0.003854
H	0.417107	-3.99413	0.405344
H	1.82402	-4.7842	-0.347778
H	2.07365	-3.47717	0.821626
INT5-HH
O	3.15898	-0.042016	-1.71099
Pd	0.818577	-1.0042	0.601616
C	0.166058	-2.87082	1.24863
H	-0.018047	-3.45468	0.339974
H	-0.642378	-2.91379	1.98378
C	1.49619	-2.67681	1.71938
C	6.40715	1.04698	-0.632416
H	7.04245	1.80601	-1.09581
H	6.83402	0.046171	-0.53227
C	5.17069	1.3461	-0.235053
C	4.15594	0.43807	0.419774
C	4.72231	-0.978838	0.613708
H	4.93143	-1.39555	-0.383847
H	5.69442	-0.890174	1.12658
C	2.5642	-2.42089	0.837298
C	3.87473	-1.95515	1.42796
H	3.69712	-1.55125	2.43648
H	4.48735	-2.8657	1.57315
P	-1.13211	0.059259	0.019901
C	-1.14398	1.8133	0.501805
C	-2.69087	-0.615017	0.68561
C	-1.36854	0.049227	-1.78823
C	-0.372147	2.22375	1.59264
C	-1.91979	2.75767	-0.178178
C	-3.51938	0.112702	1.54178
C	-3.04497	-1.93403	0.363726
C	-2.63873	-0.009523	-2.37166
C	-0.235644	0.13453	-2.61248
C	-0.392591	3.5522	2.00533
H	0.263178	1.49797	2.10541
C	-1.93127	4.08461	0.23912
H	-2.51273	2.45532	-1.045
C	-4.67697	-0.466863	2.06227
H	-3.2625	1.14156	1.80362
C	-4.20369	-2.49892	0.878216
H	-2.40821	-2.51803	-0.30636
C	-2.77491	0.018501	-3.75804
H	-3.5292	-0.08364	-1.74249
C	-0.389554	0.161928	-3.9937
H	0.768926	0.183273	-2.17788
C	-1.16883	4.50571	1.33625
H	0.218179	3.85846	2.85901
H	-2.54141	4.81278	-0.302493
C	-5.04155	-1.77646	1.74194
H	-5.31327	0.118906	2.73131
H	-4.46672	-3.52564	0.608083
C	-1.65559	0.104002	-4.59235
H	-3.77386	-0.02878	-4.20054
H	0.50433	0.226697	-4.62036
C	-1.15192	5.94608	1.7552
C	-6.28298	-2.40443	2.30324
C	-1.79538	0.120334	-6.08595
H	-1.3538	-0.784964	-6.53308
H	-1.27013	0.982993	-6.52449
H	-2.84895	0.168652	-6.39476
H	-6.8691	-1.68494	2.89147
H	-6.03466	-3.25345	2.96043
H	-6.92921	-2.79609	1.50215
H	-0.956231	6.05146	2.83202
H	-2.10454	6.44519	1.526
H	-0.357921	6.49632	1.22299
C	2.95511	0.349316	-0.570088
O	1.8029	0.697297	-0.099288
C	2.6429	-3.00123	-0.548901
H	2.88149	-2.22417	-1.29416
H	3.4581	-3.7457	-0.581105
H	1.71459	-3.50071	-0.853569
H	1.64762	-2.43999	2.77909
C	3.74044	1.06872	1.74991
H	4.59446	1.09539	2.44559
H	3.38379	2.09698	1.59664
H	2.91489	0.514939	2.21906
H	4.80989	2.37161	-0.385723
INT5-HT
Pd	-0.907045	-0.971006	-0.217689
C	-0.125395	-2.87054	-0.7639
H	0.114718	-3.36223	0.184426
H	0.680577	-2.88752	-1.50136
C	-1.46419	-2.80539	-1.22352
H	-1.63673	-2.62715	-2.29152
C	-1.90231	0.873163	0.474412
H	-1.35038	1.72654	0.069619
H	-1.95811	0.82612	1.56683
C	-3.02173	0.406408	-0.225107
C	-4.10029	-0.256987	0.49047
C	-4.81961	-1.38928	-0.213154
H	-5.42141	-1.92598	0.536843
H	-5.54425	-0.951556	-0.917057
C	-2.57256	-2.66892	-0.371598
C	-3.9152	-2.3813	-0.973355
H	-3.76689	-2.04779	-2.01168
H	-4.45625	-3.34306	-1.04499
C	-2.57665	-3.15732	1.04751
H	-3.01121	-2.40292	1.72049
H	-3.22309	-4.04969	1.11943
H	-1.58097	-3.42662	1.4216
P	1.10513	0.092388	0.007836
C	2.56834	-0.771219	-0.670572
C	1.62717	0.439159	1.71787
C	1.08453	1.69088	-0.867024
C	2.9948	-1.94681	-0.034611
C	3.2611	-0.328514	-1.79834
C	2.94523	0.826035	2.00015
C	0.721188	0.30644	2.77389
C	1.53241	2.88545	-0.300248
C	0.539517	1.71591	-2.15914
C	4.08462	-2.65562	-0.519404
[truncated: 709 more rows]
